# Supplementary material for: Antibiotic Sensitivity Screening of Klebsiella spp. and Raoultella spp. Isolated from Marine Bivalve Molluscs Reveal Presence of CTX-M-Producing K. pneumoniae
Source: Microorganisms. 2020 Nov 30;8(12):1909. doi: 10.3390/microorganisms8121909 (PMC7761178; doi:10.3390/microorganisms8121909)
Supplement: Supplementary file 1 [file microorganisms-08-01909-s001.zip]

Archive with 2 entries (2 files):
- Table S2.docx
- Table S4.docx
